# Supplementary material for: A biopsychosocial path model linking tobacco smoking to the Native American chronic pain disparity: findings from the Oklahoma Study of Native American Pain Risk
Source: Ann Behav Med. 2026 Jun 15;60(1):kaag035. doi: 10.1093/abm/kaag035 (PMC13265374; doi:10.1093/abm/kaag035)
Supplement: kaag035_Supplementary_Data [file kaag035_supplementary_data.zip]

Archive with 2 entries (2 files):
- Supplemental Table 2 - Group Diffs Catagorical Vars.docx
- Supplemental Table 1 - Group Diffs Continuous Vars.docx
